# Supplementary material for: Time-Trends of Drug-Drug Interactions among Elderly Outpatients in the Piedmont Region (Italy): A Population-Based Study
Source: Int J Environ Res Public Health. 2022 Jun 15;19(12):7353. doi: 10.3390/ijerph19127353 (PMC9224286; doi:10.3390/ijerph19127353)
Supplement: Supplementary file 1 [file ijerph-19-07353-s001.zip]

Archive with 1 entries (1 files):
- ijerph-1768327-supplementary.pdf
